# Supplementary material for: Volatilome is Inflammasome- and Lipidome-dependent in Ischemic Heart Disease
Source: Curr Cardiol Rev. 2024 Jul 19;20(6):E190724232038. doi: 10.2174/011573403X302934240715113647 (PMC11440324; doi:10.2174/011573403X302934240715113647)
Supplement: Supplementary file 1 [file CCR-20-E190724232038_SD1.zip]

Archive with 1 entries (1 files):
- CCR-20-E190724232038_Supp.xlsx
