# Supplementary material for: Volatilome is Inflammasome- and Lipidome-dependent in Ischemic Heart Disease
Source: Curr Cardiol Rev. 2024 Jul 19;20(6):E190724232038. doi: 10.2174/011573403X302934240715113647 (PMC11440324; doi:10.2174/011573403X302934240715113647)
Supplement: Supplementary file 1 [file CCR-20-E190724232038_SD1.zip › CCR-20-E190724232038_Supp.xlsx]

## Sheet: Sheet1
Author	Year	Keyword	Method	Used instrument	Disease	VOCs	m/z of the VOCs	Link	Comments		Bais
Phillips, M	2003	vocs AND ischemic AND heart AND disease	VOCs	??	Unstable angina			cant be found on the publisher site			No clear inclusion and exclusion criateria
Anil S Modak	2013	vocs AND ischemic AND heart AND disease	VOCs	??	??			https://iopscience.iop.org/article/10.1088/1752-7155/7/3/037103			No clear inclusion and exclusion criateria
Inbar Nardi	2022	vocs AND ischemic AND heart AND disease	VOCs	designated portable electronic nose (eNose)	Coronary artery disease	???	??	https://karger.com/crd/article/147/4/389/822468/Detecting-Coronary-Artery-Disease-Using-Exhaled	Descriptive nature		No clear inclusion and exclusion criateria
Wai Hong Wilson Tang	2023	exhaled AND breath AND analysis AND in AND heart AND failure	VOCs	Selected ion-flow tube mass-spectrometry (SIFT-MS)	Heart failure	acetone and pentane		https://www.mdpi.com/2218-1989/13/10/1049			No clear inclusion and exclusion criateria
Michael A Samara	2013	exhaled AND breath AND analysis AND in AND heart AND failure	VOCs	Selected ion-flow tube mass-spectrometry (SIFT-MS)	acute decompensated heart failure	acetone		https://www.ncbi.nlm.nih.gov/pmc/articles/PMC3760473/	Letter to the editor		No clear inclusion and exclusion criateria
Fares Gouzi	2022	exhaled AND breath AND analysis AND in AND heart AND failure	VOCs	??	diagnosis or prognosis biomarker in heart failure	acetone		https://iopscience.iop.org/article/10.1088/1752-7163/ac356d	Meta-analysis		No clear inclusion and exclusion criateria
Tang, Wai Hong Wilson	2023	exhaled AND breath AND analysis AND in AND heart AND failure	VOCs	Selected ion-flow tube mass-spectrometry (SIFT-MS)	Severity in Heart Failure	acetone and pentane		https://www.mdpi.com/2218-1989/13/10/1049			No clear inclusion and exclusion criateria
Biagini, Denise	2023	exhaled AND breath AND analysis AND in AND heart AND failure	VOCs	gas-chromatography coupled with mass spectrometry and selected ion flow tube mass spectrometer for a breath-by-breath isoprene and acetone analysis during exercise	Heart failure	acetone and pentane		https://iopscience.iop.org/article/10.1088/1752-7163/acec08			No clear inclusion and exclusion criateria
Anna Mollar	2021	exhaled AND breath AND analysis AND in AND heart AND failure	??	??	recent decompensated heart failure	trimethylamine N-oxide and butyrate		https://www.nature.com/articles/s41598-021-85527-5			No clear inclusion and exclusion criateria
Segreti, Andrea	2020	exhaled AND breath AND analysis AND in AND heart AND failure	VOCs	electronic nose BIONOTE-V	chronic coronary syndromes (CCS)	??		https://journals.lww.com/jcardiovascularmedicine/abstract/2020/09000/characterization_of_inflammatory_profile_by_breath.10.aspx	No full access to the paper	sensitivity = 78.3% and specificity = 68.4%	No clear inclusion and exclusion criateria
Marcondes-Braga	2020	exhaled AND breath AND analysis AND in AND heart AND failure	VOCs	spectrophotometry after reaction with salicyladehyde	Exhaled breath acetone for predicting cardiac and overall mortality in chronic heart failure	acetone		https://onlinelibrary.wiley.com/doi/10.1002/ehf2.12736			No clear inclusion and exclusion criateria
Bykova A.A	2019	exhaled AND breath AND analysis AND in AND heart AND failure	VOCs	PTR-MS	chronic heart failure with reduced left ventricular ejection fraction	acetone		https://www.mediasphera.ru/issues/kardiologiya-i-serdechno-sosudistaya-khirurgiya/2019/6/downloads/ru/1199663852019061568	In russian		No clear inclusion and exclusion criateria
Finamore P	2018	exhaled AND breath AND analysis AND in AND heart AND failure	VOCs	BIONOTE electronic nose	congestive heart failure (CHF)	??		https://iopscience.iop.org/article/10.1088/1752-7163/aa8cd4	Accuracy in discrimination of CHF versus healthy and COPD controls was 81% and 69%, respectively	descriptive nature	No clear inclusion and exclusion criateria
Yokokawa, Tetsuro	2018	exhaled AND breath AND analysis AND in AND heart AND failure	VOCs	??	acute decompensated heart failure	acetone		https://www.jstage.jst.go.jp/article/ihj/59/4/59_17-482/_article			No clear inclusion and exclusion criateria
Biagini D	2017	exhaled AND breath AND analysis AND in AND heart AND failure	VOCs	needle trap micro-extraction (NTME) coupled with gas chromatography-tandem mass spectrometry	Heart failure	acetone		https://iopscience.iop.org/article/10.1088/1752-7163/aa94e7			No clear inclusion and exclusion criateria
Tetsuro Yokokawa	2017	exhaled AND breath AND analysis AND in AND heart AND failure	VOCs	gas analysis device (GC-8A; Shimadzu Co., Ltd., Kyoto, Japan)	Heart failure	acetone		https://bmccardiovascdisord.biomedcentral.com/articles/10.1186/s12872-017-0713-0	with DM patients		No clear inclusion and exclusion criateria
Yokokawa, Tetsuro	2017	exhaled AND breath AND analysis AND in AND heart AND failure	VOCs	??	acute decompensated heart failure	acetone		https://www.jstage.jst.go.jp/article/ihj/58/5/58_16-556/_article	with DM patients	Case report	No clear inclusion and exclusion criateria
Marcondes-Braga	2016	exhaled AND breath AND analysis AND in AND heart AND failure	VOCs	gas chromatography-mass spectrometry and by spectrophotometry,	heart failure	acetone		https://journals.plos.org/plosone/article?id=10.1371/journal.pone.0168790			No clear inclusion and exclusion criateria
Kopylov Ph.Yu	2016	exhaled AND breath AND analysis AND in AND heart AND failure	VOCs	proton transfer reaction mass spectrometer	chronic heart failure	acetone		???	there is no full version of the paper and site of the journal does not working		No clear inclusion and exclusion criateria
Yokokawa, Tetsuro	2016	exhaled AND breath AND analysis AND in AND heart AND failure	VOCs	breath-sampling bag, (Biogas Acetone Analyzer, BAS-2000, Mitleben R&D Assoc, Osaka, Japan)	heart failure	acetone		https://www.jstage.jst.go.jp/article/circj/80/5/80_CJ-16-0011/_html/-char/en
